# Supplementary material for: An Exogenous Pre-Storage Melatonin Alleviates Chilling Injury in Some Mango Fruit Cultivars, by Acting on the Enzymatic and Non-Enzymatic Antioxidant System
Source: Antioxidants (Basel). 2022 Feb 14;11(2):384. doi: 10.3390/antiox11020384 (PMC8869158; doi:10.3390/antiox11020384)
Supplement: Supplementary file 1 [file antioxidants-11-00384-s001.zip]

Archive with 1 entries (1 files):
- antioxidants-1588481-supplementary.pdf
